# Supplementary material for: Introduction of a Microsurgical In-Vivo Embolization-Model in Rats: The Aorta-Filter Model
Source: PLoS One. 2014 Feb 26;9(2):e89947. doi: 10.1371/journal.pone.0089947 (PMC3935969; doi:10.1371/journal.pone.0089947)
Supplement: Figure S1 — ARRIVE Guideline. (PDF) [file pone.0089947.s001.pdf]

Archive with 3 entries (2 files):
- ARRIVE Guideline_AFA_klein.pdf
- __MACOSX/
- __MACOSX/._ARRIVE Guideline_AFA_klein.pdf
